# Supplementary material for: Evaluation of Pollution Level, Spatial Distribution, and Ecological Effects of Antimony in Soils of Mining Areas: A Review
Source: Int J Environ Res Public Health. 2022 Dec 23;20(1):242. doi: 10.3390/ijerph20010242 (PMC9819699; doi:10.3390/ijerph20010242)
Supplement: Supplementary file 1 [file ijerph-20-00242-s001.zip]

Archive with 1 entries (1 files):
- ijerph-2034432-supplementary.pdf
